# Supplementary material for: Investigation of Metabolites in Feces and Plasma Associated with the Number of Piglets Weaned per Sow per Year
Source: Metabolites. 2025 Oct 22;15(11):683. doi: 10.3390/metabo15110683 (PMC12654331; doi:10.3390/metabo15110683)
Supplement: Supplementary file 1 [file metabolites-15-00683-s001.zip]

Archive with 1 entries (1 files):
- metabolites-3825936-supplementary.pdf
